# Supplementary material for: Objective Biobehavioral Measures Reflect Burnout States and Temporal Changes in a Nursing Population: A Prospective Observational Assessment
Source: Nurs Rep. 2026 Jan 22;16(1):36. doi: 10.3390/nursrep16010036 (PMC12844513; doi:10.3390/nursrep16010036)
Supplement: Supplementary file 1 [file nursrep-16-00036-s001.zip]

Archive with 1 entries (1 files):
- nursrep-4016984-supplementary.pdf
